# Supplementary material for: Comparative Analysis of Phenotypic and Genotypic Antibiotic Susceptibility of Pasteurella multocida Isolated from Various Host Species in France and Hungary
Source: Antibiotics (Basel). 2025 Sep 8;14(9):906. doi: 10.3390/antibiotics14090906 (PMC12466733; doi:10.3390/antibiotics14090906)
Supplement: Supplementary file 1 [file antibiotics-14-00906-s001.zip]

Archive with 1 entries (1 files):
- antibiotics-3809681-supplementary.pdf
